# Supplementary material for: High-quality genome sequence of the radioresistant bacterium Deinococcus ficus KS 0460
Source: Stand Genomic Sci. 2017 Jul 28;12:46. doi: 10.1186/s40793-017-0258-y (PMC5534035; doi:10.1186/s40793-017-0258-y)
Supplement: Supplementary file 2 — DNA repair genes that are present in D. ficus KS 0460 and in D. radiodurans BAA-816. (XLSX 13 kb) [file 40793_2017_258_MOESM2_ESM.xlsx]

## Sheet: Sheet1
Table S1. DNA repair genes that are present in D. ficus KS 0460 and in D. radiodurans BAA-816
Name	Definition	D. ficus	D. radiodurans
Prokaryotic type of base excision repair
Fpg	formamidopyrimidine-DNA glycosylase [EC:3.2.2.23 4.2.99.18]	×	×
Nei	endonuclease VIII [EC:3.2.2.- 4.2.99.18]
OGG1	N-glycosylase/DNA lyase [EC:3.2.2.- 4.2.99.18]
NTH	endonuclease III [EC:4.2.99.18]	×	×
Xth	exodeoxyribonuclease III [EC:3.1.11.2]	×	×
Nfo	deoxyribonuclease IV [EC:3.1.21.2]
DpoI	DNA polymerase I [EC:2.7.7.7]	×	×
Lig	DNA ligase (NAD+) [EC:6.5.1.2]	×	×
AlkA	DNA-3-methyladenine glycosylase II [EC:3.2.2.21]	×	×
Tag	DNA-3-methyladenine glycosylase I [EC:3.2.2.20]
Mug	double-stranded uracil-DNA glycosylase [EC:3.2.2.28]	×	×
UNG	uracil-DNA glycosylase [EC:3.2.2.27]	×	×
MUTY	A/G-specific adenine glycosylase [EC:3.2.2.-]	×	×
SMUG	single-strand selective monofunctional uracil DNA glycosylase [EC:3.2.2.-]
MPG	DNA-3-methyladenine glycosylase [EC:3.2.2.21]	×	×
Xth	exodeoxyribonuclease III [EC:3.1.11.2]
Fpg	formamidopyrimidine-DNA glycosylase [EC:3.2.2.23 4.2.99.18]	×	×
RecJ	single-stranded-DNA-specific exonuclease [EC:3.1.-.-]	×	×
Prokaryotic type of nucleotide excision repair
UVRA	excinuclease ABC subunit A	×	×
UVRB	excinuclease ABC subunit B	×	×
UVRC	excinuclease ABC subunit C	×	×
UVRD	DNA helicase II / ATP-dependent DNA helicase PcrA [EC:3.6.4.12]	×	×
MFD	transcription-repair coupling factor (superfamily II helicase) [EC:3.6.4.-]	×	×
DpoI	DNA polymerase I [EC:2.7.7.7]	×	×
Lig	DNA ligase (NAD+) [EC:6.5.1.2]	×	×
Prokaryotic type of mismatch repair
MutS	DNA mismatch repair protein MutS	×	×
MutL	DNA mismatch repair protein MutL	×	×
MutH	DNA mismatch repair protein MutH
UVRD	DNA helicase II / ATP-dependent DNA helicase PcrA [EC:3.6.4.12]	×	×
ExoI	exodeoxyribonuclease I [EC:3.1.11.1]
ExoVII	exodeoxyribonuclease VII large subunit [EC:3.1.11.6]	×	×
ExoX	exodeoxyribonuclease X [EC:3.1.11.-]
RecJ	single-stranded-DNA-specific exonuclease [EC:3.1.-.-]	×	×
SSB	single-strand DNA-binding protein	×	×
DpoIII	DNA polymerase III subunit alpha [EC:2.7.7.7]	×	×
Lig	DNA ligase (NAD+) [EC:6.5.1.2]	×	×
Dam	DNA adenine methylase [EC:2.1.1.72]
Prokaryotic type of homologous recombination
RecJ	single-stranded-DNA-specific exonuclease [EC:3.1.-.-]	×	×
SSB	single-strand DNA-binding protein	×	×
RecF	DNA replication and repair protein RecF	×	×
RecO	DNA repair protein RecO (recombination protein O)	×	×
RecR	recombination protein RecR	×	×
RecA	recombination protein RecA	×	×
DpoI	DNA polymerase I [EC:2.7.7.7]	×	×
RuvA	holliday junction DNA helicase RuvA [EC:3.6.4.12]	×	×
RuvB	holliday junction DNA helicase RuvB [EC:3.6.4.12]	×	×
RuvC	crossover junction endodeoxyribonuclease RuvC [EC:3.1.22.4]	×	×
RecG	ATP-dependent DNA helicase RecG [EC:3.6.4.12]	×	×
RecB	exodeoxyribonuclease V beta subunit [EC:3.1.11.5]
RecC	exodeoxyribonuclease V gamma subunit [EC:3.1.11.5]
RecD	exodeoxyribonuclease V alpha subunit [EC:3.1.11.5]	×	×
DpoIII	DNA polymerase III subunit alpha [EC:2.7.7.7]	×	×
PriA	primosomal protein N' (replication factor Y) (superfamily II helicase) [EC:3.6.4.-]	×	×
PriC	primosomal replication protein N''
PriB	primosomal replication protein N
DnaT	DNA replication protein DnaT
