# Supplementary material for: High-quality genome sequence of the radioresistant bacterium Deinococcus ficus KS 0460
Source: Stand Genomic Sci. 2017 Jul 28;12:46. doi: 10.1186/s40793-017-0258-y (PMC5534035; doi:10.1186/s40793-017-0258-y)
Supplement: Supplementary file 3 — Genes that are present in D. ficus KS 0460 but absent in D. radiodurans BAA-816. (XLSX 44 kb) [file 40793_2017_258_MOESM3_ESM.xlsx]

## Sheet: Sheet1
Table S2. Genes that are present in D. ficus KS 0460 but absent in D. radiodurans BAA-816
GI (Genbank identifier)	Locus ID	COG	COG functional group	COG gene name	COG annotation
2516939175	DeinoDRAFT_2933	COG0277	C	GlcD	FAD/FMN-containing dehydrogenase
2516939269	DeinoDRAFT_3027	COG0348	C	NapH	Polyferredoxin
2516938455	DeinoDRAFT_2212	COG0427	C	ACH1	Acyl-CoA hydrolase
2516936976	DeinoDRAFT_0733	COG0431	C	SsuE	NAD(P)H-dependent FMN reductase
2516937315	DeinoDRAFT_1072	COG0674	C	PorA	Pyruvate:ferredoxin oxidoreductase or related 2-oxoacid:ferredoxin oxidoreductase, alpha subunit
2516937316	DeinoDRAFT_1073	COG1013	C	PorB	Pyruvate:ferredoxin oxidoreductase or related 2-oxoacid:ferredoxin oxidoreductase, beta subunit
2516939154	DeinoDRAFT_2912	COG1454	C	EutG	Alcohol dehydrogenase, class IV
2516939832	DeinoDRAFT_3591	COG1526	C	FdhD	Formate dehydrogenase assembly factor FdhD
2516938115	DeinoDRAFT_1872	COG1883	C	OadB	Na+-transporting methylmalonyl-CoA/oxaloacetate decarboxylase, beta subunit
2516936941	DeinoDRAFT_0698	COG3005	C	NapC	Tetraheme cytochrome c subunit of nitrate or TMAO reductase
2516936510	DeinoDRAFT_0267	COG3181	C	TctC	Tripartite-type tricarboxylate transporter, receptor component TctC
2516938844	DeinoDRAFT_2601	COG1792	D	MreC	Cell shape-determining protein MreC
2516939137	DeinoDRAFT_2895	COG2132	D	SufI	Multicopper oxidase with three cupredoxin domains (includes cell division protein FtsP and spore coat protein CotA)
2516939234	DeinoDRAFT_2992	COG2132	D	SufI	Multicopper oxidase with three cupredoxin domains (includes cell division protein FtsP and spore coat protein CotA)
2516939312	DeinoDRAFT_3070	COG2132	D	SufI	Multicopper oxidase with three cupredoxin domains (includes cell division protein FtsP and spore coat protein CotA)
2516939478	DeinoDRAFT_3236	COG2132	D	SufI	Multicopper oxidase with three cupredoxin domains (includes cell division protein FtsP and spore coat protein CotA)
2516939888	DeinoDRAFT_3648	COG2132	D	SufI	Multicopper oxidase with three cupredoxin domains (includes cell division protein FtsP and spore coat protein CotA)
2516939038	DeinoDRAFT_2796	COG3854	D	SpoIIIAA	Stage III sporulation protein SpoIIIAA
2516937049	DeinoDRAFT_0806	COG4326	D	Spo0M	Sporulation-control protein spo0M
2516939890	DeinoDRAFT_3650	COG5184	D	ATS1	Alpha-tubulin suppressor and related RCC1 domain-containing proteins
2516939259	DeinoDRAFT_3017	COG0329	E	DapA	Dihydrodipicolinate synthase/N-acetylneuraminate lyase
2516939182	DeinoDRAFT_2940	COG0665	E	DadA	Glycine/D-amino acid oxidase (deaminating)
2516939697	DeinoDRAFT_3456	COG0754	E	Gsp	Glutathionylspermidine synthase
2516936348	DeinoDRAFT_0105	COG1045	E	CysE	Serine acetyltransferase
2516938468	DeinoDRAFT_2225	COG1878	E	-	Kynurenine formamidase
2516939568	DeinoDRAFT_3327	COG2071	E	PuuD	Gamma-glutamyl-gamma-aminobutyrate hydrolase PuuD (putrescine degradation), contains GATase1-like domain
2516937159	DeinoDRAFT_0916	COG2755	E	TesA	Lysophospholipase L1 or related esterase
2516937601	DeinoDRAFT_1358	COG2755	E	TesA	Lysophospholipase L1 or related esterase
2516938055	DeinoDRAFT_1812	COG3033	E	TnaA	Tryptophanase
2516938056	DeinoDRAFT_1813	COG3033	E	TnaA	Tryptophanase
2516939351	DeinoDRAFT_3109	COG3340	E	PepE	Peptidase E
2516939578	DeinoDRAFT_3337	COG4091	E	-	Predicted homoserine dehydrogenase, contains C-terminal SAF domain
2516939982	DeinoDRAFT_3742	COG0537	F	Hit	Diadenosine tetraphosphate (Ap4A) hydrolase or other HIT family hydrolase
2516938948	DeinoDRAFT_2705	COG2759	F	MIS1	Formyltetrahydrofolate synthetase
2516939575	DeinoDRAFT_3334	COG0579	G	LhgO	L-2-hydroxyglutarate oxidase LhgO
2516937261	DeinoDRAFT_1018	COG0662	G	ManC	Mannose-6-phosphate isomerase, cupin superfamily
2516939180	DeinoDRAFT_2938	COG0662	G	ManC	Mannose-6-phosphate isomerase, cupin superfamily
2516939552	DeinoDRAFT_3311	COG1085	G	GalT	Galactose-1-phosphate uridylyltransferase
2516939785	DeinoDRAFT_3544	COG1216	G	GT2	Glycosyltransferase, GT2 family
2516938140	DeinoDRAFT_1897	COG1621	G	SacC	Sucrose-6-phosphate hydrolase SacC, GH32 family
2516937637	DeinoDRAFT_1394	COG1803	G	MgsA	Methylglyoxal synthase
2516939074	DeinoDRAFT_2832	COG1874	G	GanA	Beta-galactosidase GanA
2516937510	DeinoDRAFT_1267	COG2133	G	YliI	Glucose/arabinose dehydrogenase, beta-propeller fold
2516936873	DeinoDRAFT_0630	COG2273	G	BglS	Beta-glucanase, GH16 family
2516937174	DeinoDRAFT_0931	COG2273	G	BglS	Beta-glucanase, GH16 family
2516937502	DeinoDRAFT_1259	COG2273	G	BglS	Beta-glucanase, GH16 family
2516938431	DeinoDRAFT_2188	COG2513	G	PrpB	2-Methylisocitrate lyase and related enzymes, PEP mutase family
2516937501	DeinoDRAFT_1258	COG2723	G	BglB	Beta-glucosidase/6-phospho-beta-glucosidase/beta-galactosidase
2516939363	DeinoDRAFT_3121	COG3250	G	LacZ	Beta-galactosidase/beta-glucuronidase
2516939909	DeinoDRAFT_3669	COG3325	G	ChiA	Chitinase, GH18 family
2516939073	DeinoDRAFT_2831	COG3345	G	GalA	Alpha-galactosidase
2516939553	DeinoDRAFT_3312	COG3345	G	GalA	Alpha-galactosidase
2516938724	DeinoDRAFT_2481	COG3525	G	Chb	N-acetyl-beta-hexosaminidase
2516939406	DeinoDRAFT_3164	COG3718	G	IolB	5-deoxy-D-glucuronate isomerase
2516938250	DeinoDRAFT_2007	COG3822	G	YdaE	D-lyxose ketol-isomerase
2516936306	DeinoDRAFT_0063	COG4945	G	DOMON	Carbohydrate-binding DOMON domain
2516939374	DeinoDRAFT_3132	COG4993	G	Gcd	Glucose dehydrogenase
2516937308	DeinoDRAFT_1065	COG0157	H	NadC	Nicotinate-nucleotide pyrophosphorylase
2516937056	DeinoDRAFT_0813	COG0262	H	FolA	Dihydrofolate reductase
2516937309	DeinoDRAFT_1066	COG0379	H	NadA	Quinolinate synthase
2516939769	DeinoDRAFT_3528	COG1335	H	PncA	Nicotinamidase-related amidase
2516939966	DeinoDRAFT_3726	COG1335	H	PncA	Nicotinamidase-related amidase
2516937080	DeinoDRAFT_0837	COG1402	H	ArfB	Creatinine amidohydrolase/Fe(II)-dependent formamide hydrolase involved in riboflavin and F420 biosynthesis
2516939201	DeinoDRAFT_2959	COG1429	H	CobN	Cobalamin biosynthesis protein CobN, Mg-chelatase
2516938470	DeinoDRAFT_2227	COG2154	H	PhhB	Pterin-4a-carbinolamine dehydratase
2516937867	DeinoDRAFT_1624	COG3172	H	NadR3	Nicotinamide riboside kinase
2516939152	DeinoDRAFT_2910	COG0456	J	RimI	Ribosomal protein S18 acetylase RimI and related acetyltransferases
2516938239	DeinoDRAFT_1996	COG0533	J	TsaD	tRNA A37 threonylcarbamoyltransferase TsaD
2516937787	DeinoDRAFT_1544	COG0780	J	QueFC	NADPH-dependent 7-cyano-7-deazaguanine reductase QueF, C-terminal domain, T-fold superfamily
2516937322	DeinoDRAFT_1079	COG1418	J	RnaY	HD superfamily phosphodieaserase, includes HD domain of RNase Y
2516939226	DeinoDRAFT_2984	COG1503	J	eRF1	Peptide chain release factor 1 (eRF1)
2516937902	DeinoDRAFT_1659	COG0454	K	PhnO	N-acetyltransferase, GNAT superfamily (includes histone acetyltransferase HPA2)
2516939661	DeinoDRAFT_3420	COG1309	K	AcrR	DNA-binding transcriptional regulator, AcrR family
2516939920	DeinoDRAFT_3680	COG1396	K	HipB	Transcriptional regulator, contains XRE-family HTH domain
2516939935	DeinoDRAFT_3695	COG1396	K	HipB	Transcriptional regulator, contains XRE-family HTH domain
2516937222	DeinoDRAFT_0979	COG1510	K	GbsR	DNA-binding transcriptional regulator GbsR, MarR family
2516939590	DeinoDRAFT_3349	COG1609	K	PurR	DNA-binding transcriptional regulator, LacI/PurR family
2516939139	DeinoDRAFT_2897	COG1737	K	RpiR	DNA-binding transcriptional regulator, MurR/RpiR family, contains HTH and SIS domains
2516939430	DeinoDRAFT_3188	COG1737	K	RpiR	DNA-binding transcriptional regulator, MurR/RpiR family, contains HTH and SIS domains
2516939089	DeinoDRAFT_2847	COG1846	K	MarR	DNA-binding transcriptional regulator, MarR family
2516939990	DeinoDRAFT_3750	COG2002	K	AbrB	Bifunctional DNA-binding transcriptional regulator of stationary/sporulation/toxin gene expression and antitoxin component of the YhaV-PrlF toxin-antitoxin module
2516936759	DeinoDRAFT_0516	COG2207	K	AraC	AraC-type DNA-binding domain and AraC-containing proteins
2516937766	DeinoDRAFT_1523	COG2207	K	AraC	AraC-type DNA-binding domain and AraC-containing proteins
2516939211	DeinoDRAFT_2969	COG2207	K	AraC	AraC-type DNA-binding domain and AraC-containing proteins
2516939239	DeinoDRAFT_2997	COG2207	K	AraC	AraC-type DNA-binding domain and AraC-containing proteins
2516937320	DeinoDRAFT_1077	COG3177	K	-	Fic family protein
2516939941	DeinoDRAFT_3701	COG3177	K	-	Fic family protein
2516937383	DeinoDRAFT_1140	COG0389	L	DinP	Nucleotidyltransferase/DNA polymerase involved in DNA repair
2516939414	DeinoDRAFT_3172	COG0389	L	DinP	Nucleotidyltransferase/DNA polymerase involved in DNA repair
2516939923	DeinoDRAFT_3683	COG0389	L	DinP	Nucleotidyltransferase/DNA polymerase involved in DNA repair
2516939726	DeinoDRAFT_3485	COG0417	L	PolB	DNA polymerase elongation subunit (family B)
2516938222	DeinoDRAFT_1979	COG1637	L	NucS	Endonuclease NucS, RecB family
2516937167	DeinoDRAFT_0924	COG1961	L	PinE	Site-specific DNA recombinase related to the DNA invertase Pin
2516937164	DeinoDRAFT_0921	COG0451	M	WcaG	Nucleoside-diphosphate-sugar epimerase
2516939587	DeinoDRAFT_3346	COG1004	M	Ugd	UDP-glucose 6-dehydrogenase
2516939795	DeinoDRAFT_3554	COG1835	M	OafA	Peptidoglycan/LPS O-acetylase OafA/YrhL, contains acyltransferase and SGNH-hydrolase domains
2516939577	DeinoDRAFT_3336	COG1898	M	RfbC	dTDP-4-dehydrorhamnose 3,5-epimerase or related enzyme
2516939778	DeinoDRAFT_3537	COG2244	M	RfbX	Membrane protein involved in the export of O-antigen and teichoic acid
2516937600	DeinoDRAFT_1357	COG2866	M	MpaA	Murein tripeptide amidase MpaA
2516938943	DeinoDRAFT_2700	COG1352	N	CheR	Methylase of chemotaxis methyl-accepting proteins
2516939115	DeinoDRAFT_2873	COG2201	N	CheB	Chemotaxis response regulator CheB, contains REC and protein-glutamate methylesterase domains
2516939771	DeinoDRAFT_3530	COG5653	N	BcsL	Acetyltransferase involved in cellulose biosynthesis, CelD/BcsL family
2516938380	DeinoDRAFT_2137	COG0330	O	HflC	Regulator of protease activity HflC, stomatin/prohibitin superfamily
2516937831	DeinoDRAFT_1588	COG0501	O	HtpX	Zn-dependent protease with chaperone function
2516939283	DeinoDRAFT_3041	COG2020	O	STE14	Protein-S-isoprenylcysteine O-methyltransferase Ste14
2516939301	DeinoDRAFT_3059	COG2020	O	STE14	Protein-S-isoprenylcysteine O-methyltransferase Ste14
2516936358	DeinoDRAFT_0115	COG2234	O	Iap	Zn-dependent amino- or carboxypeptidase, M28 family
2516939612	DeinoDRAFT_3371	COG2846	O	RIC	Iron-sulfur cluster repair protein YtfE, RIC family, contains ScdAN and hemerythrin domains
2516938951	DeinoDRAFT_2708	COG3227	O	LasB	Zn-dependent metalloprotease
2516936890	DeinoDRAFT_0647	COG3531	O	-	Predicted protein-disulfide isomerase , contains CxxC motif
2516936490	DeinoDRAFT_0247	COG4870	O	-	Cysteine protease, C1A family
2516939715	DeinoDRAFT_3474	COG0376	P	KatG	Catalase (peroxidase I)
2516939339	DeinoDRAFT_3097	COG1055	P	ArsB	Na+/H+ antiporter NhaD or related arsenite permease
2516938831	DeinoDRAFT_2588	COG1151	P	Hcp	Hydroxylamine reductase (hybrid-cluster protein)
2516938961	DeinoDRAFT_2718	COG1235	P	PhnP	Phosphoribosyl 1,2-cyclic phosphodiesterase
2516937703	DeinoDRAFT_1460	COG2223	P	NarK	Nitrate/nitrite transporter NarK
2516936940	DeinoDRAFT_0697	COG3303	P	NrfA	Formate-dependent nitrite reductase, periplasmic cytochrome c552 subunit
2516939227	DeinoDRAFT_2985	COG3546	P	CotJC	Mn-containing catalase (includes spore coat protein CotJC)
2516938623	DeinoDRAFT_2380	COG3685	P	YciE	Ferritin-like metal-binding protein YciE
2516939680	DeinoDRAFT_3439	COG3685	P	YciE	Ferritin-like metal-binding protein YciE
2516939871	DeinoDRAFT_3631	COG3685	P	YciE	Ferritin-like metal-binding protein YciE
2516939614	DeinoDRAFT_3373	COG4263	P	NosZ	Nitrous oxide reductase
2516939100	DeinoDRAFT_2858	COG0346	Q	GloA	Catechol 2,3-dioxygenase or other lactoylglutathione lyase family enzyme
2516939648	DeinoDRAFT_3407	COG1020	Q	EntF	Non-ribosomal peptide synthetase component F
2516939649	DeinoDRAFT_3408	COG1535	Q	EntB	Isochorismate hydrolase
2516939179	DeinoDRAFT_2937	COG3486	Q	IucD	Lysine/ornithine N-monooxygenase
2516939670	DeinoDRAFT_3429	COG4242	Q	CphB	Cyanophycinase and related exopeptidases
2516937581	DeinoDRAFT_1338	COG0312	R	TldD	Predicted Zn-dependent protease or its inactivated homolog
2516937582	DeinoDRAFT_1339	COG0312	R	TldD	Predicted Zn-dependent protease or its inactivated homolog
2516938788	DeinoDRAFT_2545	COG0400	R	YpfH	Predicted esterase
2516939908	DeinoDRAFT_3668	COG0457	R	TPR	Tetratricopeptide (TPR) repeat
2516940098	DeinoDRAFT_3859	COG0457	R	TPR	Tetratricopeptide (TPR) repeat
2516936579	DeinoDRAFT_0336	COG1752	R	RssA	Predicted acylesterase/phospholipase RssA, containd patatin domain
2516939566	DeinoDRAFT_3325	COG1917	R	QdoI	Cupin domain protein related to quercetin dioxygenase
2516939900	DeinoDRAFT_3660	COG1917	R	QdoI	Cupin domain protein related to quercetin dioxygenase
2516937055	DeinoDRAFT_0812	COG2129	R	-	Predicted phosphoesterase, related to the Icc protein
2516936326	DeinoDRAFT_0083	COG2304	R	YfbK	Secreted protein containing bacterial Ig-like domain and vWFA domain
2516936494	DeinoDRAFT_0251	COG2306	R	-	Predicted RNA-binding protein, associated with RNAse of E/G family
2516940085	DeinoDRAFT_3846	COG2319	R	-	WD40 repeat
2516939056	DeinoDRAFT_2814	COG2940	R	SET	SET domain-containing protein (function unknown)
2516937669	DeinoDRAFT_1426	COG3103	R	YgiM	Uncharacterized conserved protein YgiM, contains N-terminal SH3 domain, DUF1202 family
2516937803	DeinoDRAFT_1560	COG3271	R	-	Predicted double-glycine peptidase
2516938193	DeinoDRAFT_1950	COG3271	R	-	Predicted double-glycine peptidase
2516938493	DeinoDRAFT_2250	COG3324	R	-	Predicted enzyme related to lactoylglutathione lyase
2516936512	DeinoDRAFT_0269	COG3333	R	-	TctA family transporter
2516938337	DeinoDRAFT_2094	COG3342	R	-	Uncharacterized conserved protein, Ntn-hydrolase superfamily
2516938636	DeinoDRAFT_2393	COG3372	R	-	Predicted nuclease of restriction endonuclease-like (RecB) superfamily, implicated in nucleotide excision repair
2516938965	DeinoDRAFT_2722	COG3568	R	ElsH	Metal-dependent hydrolase, endonuclease/exonuclease/phosphatase family
2516937858	DeinoDRAFT_1615	COG3631	R	YesE	Ketosteroid isomerase-related protein
2516939047	DeinoDRAFT_2805	COG3729	R	GsiB	General stress protein YciG, contains tandem KGG domains
2516936852	DeinoDRAFT_0609	COG3865	R	-	Glyoxalase superfamily enzyme, possibly 3-demethylubiquinone-9 3-methyltransferase
2516939436	DeinoDRAFT_3194	COG4188	R	-	Predicted dienelactone hydrolase
2516937329	DeinoDRAFT_1086	COG4324	R	-	Predicted aminopeptidase
2516937271	DeinoDRAFT_1028	COG4339	R	-	Predicted metal-dependent phosphohydrolase, HD superfamily
2516940045	DeinoDRAFT_3806	COG4804	R	YhcG	Predicted nuclease of restriction endonuclease-like (RecB) superfamily, DUF1016 family
2516937621	DeinoDRAFT_1378	COG4997	R	-	Predicted house-cleaning noncanonical NTP pyrophosphatase, all-alpha NTP-PPase (MazG) superfamily
2516938051	DeinoDRAFT_1808	COG0397	S	YdiU	Uncharacterized conserved protein YdiU, UPF0061 family
2516937655	DeinoDRAFT_1412	COG1479	S	-	Uncharacterized conserved protein, contains ParB-like and HNH nuclease domains
2516938039	DeinoDRAFT_1796	COG1479	S	-	Uncharacterized conserved protein, contains ParB-like and HNH nuclease domains
2516939944	DeinoDRAFT_3704	COG1479	S	-	Uncharacterized conserved protein, contains ParB-like and HNH nuclease domains
2516938120	DeinoDRAFT_1877	COG2425	S	ViaA	Uncharacterized protein, contains a von Willebrand factor type A (vWA) domain
2516938191	DeinoDRAFT_1948	COG2859	S	-	Uncharacterized protein
2516938043	DeinoDRAFT_1800	COG3152	S	yhaH	Uncharacterized membrane protein YhaH, DUF805 family
2516936677	DeinoDRAFT_0434	COG3193	S	GlcG	Uncharacterized conserved protein GlcG, DUF336 family
2516938661	DeinoDRAFT_2418	COG3326	S	YsdA	Uncharacterized membrane protein YsdA, DUF1294 family
2516936245	DeinoDRAFT_0002	COG3339	S	YkvA	Uncharacterized membrane protein YkvA, DUF1232 family
2516939285	DeinoDRAFT_3043	COG3350	S	-	Uncharacterized conserved protein, YHS domain
2516936551	DeinoDRAFT_0308	COG3361	S	YqjF	Uncharacterized protein YqjF, DUF2071 family
2516938420	DeinoDRAFT_2177	COG3394	S	ChbG	Predicted glycoside hydrolase or deacetylase ChbG, UPF0249 family
2516937665	DeinoDRAFT_1422	COG3410	S	BH3996	Uncharacterized protein, DUF2075 family
2516939236	DeinoDRAFT_2994	COG3548	S	-	Uncharacterized membrane protein
2516939023	DeinoDRAFT_2780	COG3592	S	YjdI	Uncharacterized Fe-S cluster protein YjdI
2516938424	DeinoDRAFT_2181	COG3759	S	-	Uncharacterized membrane protein
2516937818	DeinoDRAFT_1575	COG3797	S	-	Uncharacterized conserved protein, DUF1697 family
2516936853	DeinoDRAFT_0610	COG3832	S	YndB	Uncharacterized conserved protein YndB, AHSA1/START domain
2516938057	DeinoDRAFT_1814	COG3832	S	YndB	Uncharacterized conserved protein YndB, AHSA1/START domain
2516939221	DeinoDRAFT_2979	COG3832	S	YndB	Uncharacterized conserved protein YndB, AHSA1/START domain
2516937423	DeinoDRAFT_1180	COG4034	S	-	Uncharacterized protein
2516937464	DeinoDRAFT_1221	COG4102	S	-	Uncharacterized conserved protein, DUF1501 family
2516936536	DeinoDRAFT_0293	COG4338	S	-	Uncharacterized protein
2516939218	DeinoDRAFT_2976	COG4430	S	YdeI	Uncharacterized conserved protein YdeI, YjbR/CyaY-like superfamily, DUF1801 family
2516939412	DeinoDRAFT_3170	COG4549	S	YcnI	Uncharacterized protein YcnI
2516939605	DeinoDRAFT_3364	COG4675	S	MdpB	Microcystin-dependent protein (function unknown)
2516939606	DeinoDRAFT_3365	COG4675	S	MdpB	Microcystin-dependent protein (function unknown)
2516939607	DeinoDRAFT_3366	COG4675	S	MdpB	Microcystin-dependent protein (function unknown)
2516940077	DeinoDRAFT_3838	COG4683	S	-	Uncharacterized protein
2516939748	DeinoDRAFT_3507	COG4759	S	-	Uncharacterized protein
2516939043	DeinoDRAFT_2801	COG4805	S	-	Uncharacterized conserved protein, DUF885 familyt
2516938379	DeinoDRAFT_2136	COG4877	S	-	Uncharacterized protein
2516939480	DeinoDRAFT_3238	COG4983	S	-	Uncharacterized protein, contains Primase-polymerase (Primpol) domain
2516940073	DeinoDRAFT_3834	COG4983	S	-	Uncharacterized protein, contains Primase-polymerase (Primpol) domain
2516940094	DeinoDRAFT_3855	COG5238	S	-	Uncharacterized conserved protein, DUF1697 family
2516937465	DeinoDRAFT_1222	COG5267	S	-	Uncharacterized conserved protein, DUF1800 family
2516937236	DeinoDRAFT_0993	COG5483	S	-	Uncharacterized conserved protein, DUF488 family
2516936363	DeinoDRAFT_0120	COG5620	S	-	Uncharacterized protein
2516939880	DeinoDRAFT_3640	COG5620	S	-	Uncharacterized protein
2516937514	DeinoDRAFT_1271	COG0642	T	BaeS	Signal transduction histidine kinase
2516938042	DeinoDRAFT_1799	COG1409	T	CpdA	3',5'-cyclic AMP phosphodiesterase CpdA
2516937722	DeinoDRAFT_1479	COG2114	T	AcyC	Adenylate cyclase, class 3
2516939208	DeinoDRAFT_2966	COG2202	T	PAS	PAS domain
2516938386	DeinoDRAFT_2143	COG2334	T	SrkA	Ser/Thr protein kinase RdoA involved in Cpx stress response, MazF antagonist
2516937466	DeinoDRAFT_1223	COG3026	T	RseB	Negative regulator of sigma E activity
2516937702	DeinoDRAFT_1459	COG3629	T	DnrI	DNA-binding transcriptional activator of the SARP family
2516936659	DeinoDRAFT_0416	COG0823	U	TolB	Periplasmic component of the Tol biopolymer transport system
2516937678	DeinoDRAFT_1435	COG3501	U	VgrG	Uncharacterized conserved protein, implicated in type VI secretion and phage assembly
2516937687	DeinoDRAFT_1444	COG4104	U	PAAR	Zn-binding Pro-Ala-Ala-Arg (PAAR) domain, incolved in TypeVI secretion
2516937653	DeinoDRAFT_1410	COG0286	V	HsdM	Type I restriction-modification system, DNA methylase subunit
2516940046	DeinoDRAFT_3807	COG0286	V	HsdM	Type I restriction-modification system, DNA methylase subunit
2516937651	DeinoDRAFT_1408	COG0732	V	HsdS	Restriction endonuclease S subunit
2516940044	DeinoDRAFT_3805	COG0732	V	HsdS	Restriction endonuclease S subunit
2516939991	DeinoDRAFT_3751	COG1487	V	VapC	Predicted nucleic acid-binding protein, contains PIN domain
2516939060	DeinoDRAFT_2818	COG1680	V	AmpC	CubicO group peptidase, beta-lactamase class C family
2516940110	DeinoDRAFT_3871	COG1680	V	AmpC	CubicO group peptidase, beta-lactamase class C family
2516936355	DeinoDRAFT_0112	COG3896	V	-	Chloramphenicol 3-O-phosphotransferase
2516939971	DeinoDRAFT_3731	COG4823	V	AbiF	Abortive infection bacteriophage resistance protein
2516938928	DeinoDRAFT_2685	COG2801	X	Tra5	Transposase InsO and inactivated derivatives
2516938968	DeinoDRAFT_2725	COG2801	X	Tra5	Transposase InsO and inactivated derivatives
2516939070	DeinoDRAFT_2828	COG2801	X	Tra5	Transposase InsO and inactivated derivatives
2516939123	DeinoDRAFT_2881	COG2801	X	Tra5	Transposase InsO and inactivated derivatives
2516939754	DeinoDRAFT_3513	COG2801	X	Tra5	Transposase InsO and inactivated derivatives
2516939789	DeinoDRAFT_3548	COG2801	X	Tra5	Transposase InsO and inactivated derivatives
2516939797	DeinoDRAFT_3556	COG2801	X	Tra5	Transposase InsO and inactivated derivatives
2516939805	DeinoDRAFT_3564	COG2801	X	Tra5	Transposase InsO and inactivated derivatives
2516939902	DeinoDRAFT_3662	COG2801	X	Tra5	Transposase InsO and inactivated derivatives
2516939984	DeinoDRAFT_3744	COG2801	X	Tra5	Transposase InsO and inactivated derivatives
2516939993	DeinoDRAFT_3753	COG2801	X	Tra5	Transposase InsO and inactivated derivatives
2516939997	DeinoDRAFT_3757	COG2801	X	Tra5	Transposase InsO and inactivated derivatives
2516939998	DeinoDRAFT_3758	COG2801	X	Tra5	Transposase InsO and inactivated derivatives
2516937654	DeinoDRAFT_1411	COG3293	X	-	Transposase
2516939868	DeinoDRAFT_3628	COG3316	X	Rve	Transposase (or an inactivated derivative)
2516939113	DeinoDRAFT_2871	COG3464	X	-	Transposase
2516937693	DeinoDRAFT_1450	COG3497	X	-	Phage tail sheath protein FI
2516937683	DeinoDRAFT_1440	COG3628	X	-	Phage baseplate assembly protein W
2516937232	DeinoDRAFT_0989	COG3654	X	Doc	Prophage maintenance system killer protein
2516939893	DeinoDRAFT_3653	COG5659	X	-	SRSO17 transposase
2516936504	DeinoDRAFT_0261				Acetyltransferase (GNAT) family
2516937960	DeinoDRAFT_1717				Aminoglycoside-2''''-adenylyltransferase
2516939355	DeinoDRAFT_3113				Aminoglycoside-2''''-adenylyltransferase
2516939896	DeinoDRAFT_3656				Bacterial Ig-like domain (group 2)
2516937689	DeinoDRAFT_1446				conserved hypothetical phage tail region protein
2516937692	DeinoDRAFT_1449				conserved hypothetical phage tail region protein
2516937682	DeinoDRAFT_1439				conserved hypothetical protein, phage tail-like region
2516939479	DeinoDRAFT_3237				Cupin domain
2516936837	DeinoDRAFT_0594				DNA binding domain, excisionase family
2516936761	DeinoDRAFT_0518				Domain of unknown function (DU1801)
2516937586	DeinoDRAFT_1343				Domain of unknown function (DUF1905)
2516938453	DeinoDRAFT_2210				Domain of Unknown Function (DUF326)
2516938110	DeinoDRAFT_1867				DOMON domain
2516939581	DeinoDRAFT_3340				Endopolygalacturonase
2516937306	DeinoDRAFT_1063				Excalibur calcium-binding domain/Bacterial SH3 domain
2516937192	DeinoDRAFT_0949				GIY-YIG catalytic domain
2516937657	DeinoDRAFT_1414				GIY-YIG catalytic domain
2516939839	DeinoDRAFT_3599				GlcNAc-PI de-N-acetylase
2516936593	DeinoDRAFT_0350				Heme exporter protein D (CcmD)
2516937190	DeinoDRAFT_0947				HicB family
2516936248	DeinoDRAFT_0005				hypothetical protein
2516936255	DeinoDRAFT_0012				hypothetical protein
2516936273	DeinoDRAFT_0030				hypothetical protein
2516936274	DeinoDRAFT_0031				hypothetical protein
2516936294	DeinoDRAFT_0051				hypothetical protein
2516936321	DeinoDRAFT_0078				hypothetical protein
2516936344	DeinoDRAFT_0101				hypothetical protein
2516936352	DeinoDRAFT_0109				hypothetical protein
2516936362	DeinoDRAFT_0119				hypothetical protein
2516936372	DeinoDRAFT_0129				hypothetical protein
2516936398	DeinoDRAFT_0155				hypothetical protein
2516936415	DeinoDRAFT_0172				hypothetical protein
2516936422	DeinoDRAFT_0179				hypothetical protein
2516936423	DeinoDRAFT_0180				hypothetical protein
2516936424	DeinoDRAFT_0181				hypothetical protein
2516936475	DeinoDRAFT_0232				hypothetical protein
2516936479	DeinoDRAFT_0236				hypothetical protein
2516936498	DeinoDRAFT_0255				hypothetical protein
2516936499	DeinoDRAFT_0256				hypothetical protein
2516936501	DeinoDRAFT_0258				hypothetical protein
2516936539	DeinoDRAFT_0296				hypothetical protein
2516936555	DeinoDRAFT_0312				hypothetical protein
2516936566	DeinoDRAFT_0323				hypothetical protein
2516936572	DeinoDRAFT_0329				hypothetical protein
2516936609	DeinoDRAFT_0366				hypothetical protein
2516936624	DeinoDRAFT_0381				hypothetical protein
2516936625	DeinoDRAFT_0382				hypothetical protein
2516936637	DeinoDRAFT_0394				hypothetical protein
2516936651	DeinoDRAFT_0408				hypothetical protein
2516936653	DeinoDRAFT_0410				hypothetical protein
2516936663	DeinoDRAFT_0420				hypothetical protein
2516936730	DeinoDRAFT_0487				hypothetical protein
2516936771	DeinoDRAFT_0528				hypothetical protein
2516936779	DeinoDRAFT_0536				hypothetical protein
2516936801	DeinoDRAFT_0558				hypothetical protein
2516936803	DeinoDRAFT_0560				hypothetical protein
2516936812	DeinoDRAFT_0569				hypothetical protein
2516936821	DeinoDRAFT_0578				hypothetical protein
2516936831	DeinoDRAFT_0588				hypothetical protein
2516936839	DeinoDRAFT_0596				hypothetical protein
2516936877	DeinoDRAFT_0634				hypothetical protein
2516936897	DeinoDRAFT_0654				hypothetical protein
2516936901	DeinoDRAFT_0658				hypothetical protein
2516936910	DeinoDRAFT_0667				hypothetical protein
2516936921	DeinoDRAFT_0678				hypothetical protein
2516936974	DeinoDRAFT_0731				hypothetical protein
2516936988	DeinoDRAFT_0745				hypothetical protein
2516937012	DeinoDRAFT_0769				hypothetical protein
2516937021	DeinoDRAFT_0778				hypothetical protein
2516937063	DeinoDRAFT_0820				hypothetical protein
2516937067	DeinoDRAFT_0824				hypothetical protein
2516937098	DeinoDRAFT_0855				hypothetical protein
2516937103	DeinoDRAFT_0860				hypothetical protein
2516937135	DeinoDRAFT_0892				hypothetical protein
2516937140	DeinoDRAFT_0897				hypothetical protein
2516937142	DeinoDRAFT_0899				hypothetical protein
2516937157	DeinoDRAFT_0914				hypothetical protein
2516937161	DeinoDRAFT_0918				hypothetical protein
2516937168	DeinoDRAFT_0925				hypothetical protein
2516937170	DeinoDRAFT_0927				hypothetical protein
2516937171	DeinoDRAFT_0928				hypothetical protein
2516937175	DeinoDRAFT_0932				hypothetical protein
2516937176	DeinoDRAFT_0933				hypothetical protein
2516937177	DeinoDRAFT_0934				hypothetical protein
2516937178	DeinoDRAFT_0935				hypothetical protein
2516937179	DeinoDRAFT_0936				hypothetical protein
2516937180	DeinoDRAFT_0937				hypothetical protein
2516937181	DeinoDRAFT_0938				hypothetical protein
2516937184	DeinoDRAFT_0941				hypothetical protein
2516937185	DeinoDRAFT_0942				hypothetical protein
2516937186	DeinoDRAFT_0943				hypothetical protein
2516937187	DeinoDRAFT_0944				hypothetical protein
2516937188	DeinoDRAFT_0945				hypothetical protein
2516937189	DeinoDRAFT_0946				hypothetical protein
2516937191	DeinoDRAFT_0948				hypothetical protein
2516937193	DeinoDRAFT_0950				hypothetical protein
2516937194	DeinoDRAFT_0951				hypothetical protein
2516937196	DeinoDRAFT_0953				hypothetical protein
2516937197	DeinoDRAFT_0954				hypothetical protein
2516937198	DeinoDRAFT_0955				hypothetical protein
2516937212	DeinoDRAFT_0969				hypothetical protein
2516937215	DeinoDRAFT_0972				hypothetical protein
2516937219	DeinoDRAFT_0976				hypothetical protein
2516937235	DeinoDRAFT_0992				hypothetical protein
2516937265	DeinoDRAFT_1022				hypothetical protein
2516937266	DeinoDRAFT_1023				hypothetical protein
2516937294	DeinoDRAFT_1051				hypothetical protein
2516937303	DeinoDRAFT_1060				hypothetical protein
2516937304	DeinoDRAFT_1061				hypothetical protein
2516937314	DeinoDRAFT_1071				hypothetical protein
2516937319	DeinoDRAFT_1076				hypothetical protein
2516937334	DeinoDRAFT_1091				hypothetical protein
2516937347	DeinoDRAFT_1104				hypothetical protein
2516937384	DeinoDRAFT_1141				hypothetical protein
2516937450	DeinoDRAFT_1207				hypothetical protein
2516937455	DeinoDRAFT_1212				hypothetical protein
2516937463	DeinoDRAFT_1220				hypothetical protein
2516937467	DeinoDRAFT_1224				hypothetical protein
2516937505	DeinoDRAFT_1262				hypothetical protein
2516937507	DeinoDRAFT_1264				hypothetical protein
2516937519	DeinoDRAFT_1276				hypothetical protein
2516937532	DeinoDRAFT_1289				hypothetical protein
2516937541	DeinoDRAFT_1298				hypothetical protein
2516937543	DeinoDRAFT_1300				hypothetical protein
2516937546	DeinoDRAFT_1303				hypothetical protein
2516937549	DeinoDRAFT_1306				hypothetical protein
2516937557	DeinoDRAFT_1314				hypothetical protein
2516937561	DeinoDRAFT_1318				hypothetical protein
2516937571	DeinoDRAFT_1328				hypothetical protein
2516937576	DeinoDRAFT_1333				hypothetical protein
2516937577	DeinoDRAFT_1334				hypothetical protein
2516937592	DeinoDRAFT_1349				hypothetical protein
2516937611	DeinoDRAFT_1368				hypothetical protein
2516937625	DeinoDRAFT_1382				hypothetical protein
2516937640	DeinoDRAFT_1397				hypothetical protein
2516937652	DeinoDRAFT_1409				hypothetical protein
2516937656	DeinoDRAFT_1413				hypothetical protein
2516937658	DeinoDRAFT_1415				hypothetical protein
2516937664	DeinoDRAFT_1421				hypothetical protein
2516937676	DeinoDRAFT_1433				hypothetical protein
2516937679	DeinoDRAFT_1436				hypothetical protein
2516937685	DeinoDRAFT_1442				hypothetical protein
2516937686	DeinoDRAFT_1443				hypothetical protein
2516937690	DeinoDRAFT_1447				hypothetical protein
2516937695	DeinoDRAFT_1452				hypothetical protein
2516937704	DeinoDRAFT_1461				hypothetical protein
2516937708	DeinoDRAFT_1465				hypothetical protein
2516937710	DeinoDRAFT_1467				hypothetical protein
2516937728	DeinoDRAFT_1485				hypothetical protein
2516937745	DeinoDRAFT_1502				hypothetical protein
2516937790	DeinoDRAFT_1547				hypothetical protein
2516937797	DeinoDRAFT_1554				hypothetical protein
2516937817	DeinoDRAFT_1574				hypothetical protein
2516937852	DeinoDRAFT_1609				hypothetical protein
2516937856	DeinoDRAFT_1613				hypothetical protein
2516937869	DeinoDRAFT_1626				hypothetical protein
2516937880	DeinoDRAFT_1637				hypothetical protein
2516937886	DeinoDRAFT_1643				hypothetical protein
2516937906	DeinoDRAFT_1663				hypothetical protein
2516937918	DeinoDRAFT_1675				hypothetical protein
2516937929	DeinoDRAFT_1686				hypothetical protein
2516937969	DeinoDRAFT_1726				hypothetical protein
2516937983	DeinoDRAFT_1740				hypothetical protein
2516938015	DeinoDRAFT_1772				hypothetical protein
2516938031	DeinoDRAFT_1788				hypothetical protein
2516938037	DeinoDRAFT_1794				hypothetical protein
2516938038	DeinoDRAFT_1795				hypothetical protein
2516938052	DeinoDRAFT_1809				hypothetical protein
2516938067	DeinoDRAFT_1824				hypothetical protein
2516938081	DeinoDRAFT_1838				hypothetical protein
2516938094	DeinoDRAFT_1851				hypothetical protein
2516938108	DeinoDRAFT_1865				hypothetical protein
2516938109	DeinoDRAFT_1866				hypothetical protein
2516938119	DeinoDRAFT_1876				hypothetical protein
2516938129	DeinoDRAFT_1886				hypothetical protein
2516938132	DeinoDRAFT_1889				hypothetical protein
2516938135	DeinoDRAFT_1892				hypothetical protein
2516938137	DeinoDRAFT_1894				hypothetical protein
2516938139	DeinoDRAFT_1896				hypothetical protein
2516938182	DeinoDRAFT_1939				hypothetical protein
2516938183	DeinoDRAFT_1940				hypothetical protein
2516938187	DeinoDRAFT_1944				hypothetical protein
2516938194	DeinoDRAFT_1951				hypothetical protein
2516938195	DeinoDRAFT_1952				hypothetical protein
2516938213	DeinoDRAFT_1970				hypothetical protein
2516938214	DeinoDRAFT_1971				hypothetical protein
2516938217	DeinoDRAFT_1974				hypothetical protein
2516938224	DeinoDRAFT_1981				hypothetical protein
2516938242	DeinoDRAFT_1999				hypothetical protein
2516938299	DeinoDRAFT_2056				hypothetical protein
2516938303	DeinoDRAFT_2060				hypothetical protein
2516938307	DeinoDRAFT_2064				hypothetical protein
2516938328	DeinoDRAFT_2085				hypothetical protein
2516938365	DeinoDRAFT_2122				hypothetical protein
2516938387	DeinoDRAFT_2144				hypothetical protein
2516938398	DeinoDRAFT_2155				hypothetical protein
2516938400	DeinoDRAFT_2157				hypothetical protein
2516938428	DeinoDRAFT_2185				hypothetical protein
2516938433	DeinoDRAFT_2190				hypothetical protein
2516938434	DeinoDRAFT_2191				hypothetical protein
2516938435	DeinoDRAFT_2192				hypothetical protein
2516938458	DeinoDRAFT_2215				hypothetical protein
2516938472	DeinoDRAFT_2229				hypothetical protein
2516938484	DeinoDRAFT_2241				hypothetical protein
2516938487	DeinoDRAFT_2244				hypothetical protein
2516938500	DeinoDRAFT_2257				hypothetical protein
2516938516	DeinoDRAFT_2273				hypothetical protein
2516938555	DeinoDRAFT_2312				hypothetical protein
2516938569	DeinoDRAFT_2326				hypothetical protein
2516938617	DeinoDRAFT_2374				hypothetical protein
2516938624	DeinoDRAFT_2381				hypothetical protein
2516938625	DeinoDRAFT_2382				hypothetical protein
2516938633	DeinoDRAFT_2390				hypothetical protein
2516938634	DeinoDRAFT_2391				hypothetical protein
2516938706	DeinoDRAFT_2463				hypothetical protein
2516938710	DeinoDRAFT_2467				hypothetical protein
2516938715	DeinoDRAFT_2472				hypothetical protein
2516938765	DeinoDRAFT_2522				hypothetical protein
2516938783	DeinoDRAFT_2540				hypothetical protein
2516938822	DeinoDRAFT_2579				hypothetical protein
2516938899	DeinoDRAFT_2656				hypothetical protein
2516938901	DeinoDRAFT_2658				hypothetical protein
2516938904	DeinoDRAFT_2661				hypothetical protein
2516938905	DeinoDRAFT_2662				hypothetical protein
2516938937	DeinoDRAFT_2694				hypothetical protein
2516938939	DeinoDRAFT_2696				hypothetical protein
2516938945	DeinoDRAFT_2702				hypothetical protein
2516938946	DeinoDRAFT_2703				hypothetical protein
2516938950	DeinoDRAFT_2707				hypothetical protein
2516938954	DeinoDRAFT_2711				hypothetical protein
2516938972	DeinoDRAFT_2729				hypothetical protein
2516938973	DeinoDRAFT_2730				hypothetical protein
2516938975	DeinoDRAFT_2732				hypothetical protein
2516939030	DeinoDRAFT_2787				hypothetical protein
2516939035	DeinoDRAFT_2793				hypothetical protein
2516939036	DeinoDRAFT_2794				hypothetical protein
2516939037	DeinoDRAFT_2795				hypothetical protein
2516939044	DeinoDRAFT_2802				hypothetical protein
2516939045	DeinoDRAFT_2803				hypothetical protein
2516939053	DeinoDRAFT_2811				hypothetical protein
2516939055	DeinoDRAFT_2813				hypothetical protein
2516939059	DeinoDRAFT_2817				hypothetical protein
2516939072	DeinoDRAFT_2830				hypothetical protein
2516939085	DeinoDRAFT_2843				hypothetical protein
2516939090	DeinoDRAFT_2848				hypothetical protein
2516939091	DeinoDRAFT_2849				hypothetical protein
2516939106	DeinoDRAFT_2864				hypothetical protein
2516939109	DeinoDRAFT_2867				hypothetical protein
2516939110	DeinoDRAFT_2868				hypothetical protein
2516939111	DeinoDRAFT_2869				hypothetical protein
2516939112	DeinoDRAFT_2870				hypothetical protein
2516939114	DeinoDRAFT_2872				hypothetical protein
2516939118	DeinoDRAFT_2876				hypothetical protein
2516939120	DeinoDRAFT_2878				hypothetical protein
2516939121	DeinoDRAFT_2879				hypothetical protein
2516939125	DeinoDRAFT_2883				hypothetical protein
2516939126	DeinoDRAFT_2884				hypothetical protein
2516939127	DeinoDRAFT_2885				hypothetical protein
2516939130	DeinoDRAFT_2888				hypothetical protein
2516939132	DeinoDRAFT_2890				hypothetical protein
2516939136	DeinoDRAFT_2894				hypothetical protein
2516939158	DeinoDRAFT_2916				hypothetical protein
2516939163	DeinoDRAFT_2921				hypothetical protein
2516939171	DeinoDRAFT_2929				hypothetical protein
2516939173	DeinoDRAFT_2931				hypothetical protein
2516939190	DeinoDRAFT_2948				hypothetical protein
2516939194	DeinoDRAFT_2952				hypothetical protein
2516939197	DeinoDRAFT_2955				hypothetical protein
2516939204	DeinoDRAFT_2962				hypothetical protein
2516939209	DeinoDRAFT_2967				hypothetical protein
2516939216	DeinoDRAFT_2974				hypothetical protein
2516939224	DeinoDRAFT_2982				hypothetical protein
2516939230	DeinoDRAFT_2988				hypothetical protein
2516939231	DeinoDRAFT_2989				hypothetical protein
2516939238	DeinoDRAFT_2996				hypothetical protein
2516939252	DeinoDRAFT_3010				hypothetical protein
2516939271	DeinoDRAFT_3029				hypothetical protein
2516939279	DeinoDRAFT_3037				hypothetical protein
2516939280	DeinoDRAFT_3038				hypothetical protein
2516939291	DeinoDRAFT_3049				hypothetical protein
2516939295	DeinoDRAFT_3053				hypothetical protein
2516939297	DeinoDRAFT_3055				hypothetical protein
2516939322	DeinoDRAFT_3080				hypothetical protein
2516939327	DeinoDRAFT_3085				hypothetical protein
2516939336	DeinoDRAFT_3094				hypothetical protein
2516939343	DeinoDRAFT_3101				hypothetical protein
2516939345	DeinoDRAFT_3103				hypothetical protein
2516939348	DeinoDRAFT_3106				hypothetical protein
2516939350	DeinoDRAFT_3108				hypothetical protein
2516939352	DeinoDRAFT_3110				hypothetical protein
2516939360	DeinoDRAFT_3118				hypothetical protein
2516939364	DeinoDRAFT_3122				hypothetical protein
2516939372	DeinoDRAFT_3130				hypothetical protein
2516939373	DeinoDRAFT_3131				hypothetical protein
2516939381	DeinoDRAFT_3139				hypothetical protein
2516939383	DeinoDRAFT_3141				hypothetical protein
2516939394	DeinoDRAFT_3152				hypothetical protein
2516939405	DeinoDRAFT_3163				hypothetical protein
2516939408	DeinoDRAFT_3166				hypothetical protein
2516939419	DeinoDRAFT_3177				hypothetical protein
2516939420	DeinoDRAFT_3178				hypothetical protein
2516939423	DeinoDRAFT_3181				hypothetical protein
2516939424	DeinoDRAFT_3182				hypothetical protein
2516939431	DeinoDRAFT_3189				hypothetical protein
2516939444	DeinoDRAFT_3202				hypothetical protein
2516939452	DeinoDRAFT_3210				hypothetical protein
2516939454	DeinoDRAFT_3212				hypothetical protein
2516939455	DeinoDRAFT_3213				hypothetical protein
2516939456	DeinoDRAFT_3214				hypothetical protein
2516939458	DeinoDRAFT_3216				hypothetical protein
2516939463	DeinoDRAFT_3221				hypothetical protein
2516939466	DeinoDRAFT_3224				hypothetical protein
2516939471	DeinoDRAFT_3229				hypothetical protein
2516939473	DeinoDRAFT_3231				hypothetical protein
2516939475	DeinoDRAFT_3233				hypothetical protein
2516939482	DeinoDRAFT_3240				hypothetical protein
2516939483	DeinoDRAFT_3241				hypothetical protein
2516939484	DeinoDRAFT_3242				hypothetical protein
2516939485	DeinoDRAFT_3243				hypothetical protein
2516939486	DeinoDRAFT_3244				hypothetical protein
2516939487	DeinoDRAFT_3245				hypothetical protein
2516939488	DeinoDRAFT_3246				hypothetical protein
2516939489	DeinoDRAFT_3247				hypothetical protein
2516939490	DeinoDRAFT_3248				hypothetical protein
2516939516	DeinoDRAFT_3275				hypothetical protein
2516939535	DeinoDRAFT_3294				hypothetical protein
2516939538	DeinoDRAFT_3297				hypothetical protein
2516939539	DeinoDRAFT_3298				hypothetical protein
2516939546	DeinoDRAFT_3305				hypothetical protein
2516939567	DeinoDRAFT_3326				hypothetical protein
2516939579	DeinoDRAFT_3338				hypothetical protein
2516939586	DeinoDRAFT_3345				hypothetical protein
2516939591	DeinoDRAFT_3350				hypothetical protein
2516939610	DeinoDRAFT_3369				hypothetical protein
2516939611	DeinoDRAFT_3370				hypothetical protein
2516939615	DeinoDRAFT_3374				hypothetical protein
2516939617	DeinoDRAFT_3376				hypothetical protein
2516939638	DeinoDRAFT_3397				hypothetical protein
2516939645	DeinoDRAFT_3404				hypothetical protein
2516939669	DeinoDRAFT_3428				hypothetical protein
2516939673	DeinoDRAFT_3432				hypothetical protein
2516939683	DeinoDRAFT_3442				hypothetical protein
2516939692	DeinoDRAFT_3451				hypothetical protein
2516939695	DeinoDRAFT_3454				hypothetical protein
2516939696	DeinoDRAFT_3455				hypothetical protein
2516939716	DeinoDRAFT_3475				hypothetical protein
2516939782	DeinoDRAFT_3541				hypothetical protein
2516939786	DeinoDRAFT_3545				hypothetical protein
2516939830	DeinoDRAFT_3589				hypothetical protein
2516939840	DeinoDRAFT_3600				hypothetical protein
2516939841	DeinoDRAFT_3601				hypothetical protein
2516939842	DeinoDRAFT_3602				hypothetical protein
2516939853	DeinoDRAFT_3613				hypothetical protein
2516939855	DeinoDRAFT_3615				hypothetical protein
2516939856	DeinoDRAFT_3616				hypothetical protein
2516939857	DeinoDRAFT_3617				hypothetical protein
2516939859	DeinoDRAFT_3619				hypothetical protein
2516939860	DeinoDRAFT_3620				hypothetical protein
2516939861	DeinoDRAFT_3621				hypothetical protein
2516939863	DeinoDRAFT_3623				hypothetical protein
2516939864	DeinoDRAFT_3624				hypothetical protein
2516939865	DeinoDRAFT_3625				hypothetical protein
2516939874	DeinoDRAFT_3634				hypothetical protein
2516939875	DeinoDRAFT_3635				hypothetical protein
2516939876	DeinoDRAFT_3636				hypothetical protein
2516939878	DeinoDRAFT_3638				hypothetical protein
2516939881	DeinoDRAFT_3641				hypothetical protein
2516939882	DeinoDRAFT_3642				hypothetical protein
2516939886	DeinoDRAFT_3646				hypothetical protein
2516939887	DeinoDRAFT_3647				hypothetical protein
2516939889	DeinoDRAFT_3649				hypothetical protein
2516939891	DeinoDRAFT_3651				hypothetical protein
2516939897	DeinoDRAFT_3657				hypothetical protein
2516939898	DeinoDRAFT_3658				hypothetical protein
2516939904	DeinoDRAFT_3664				hypothetical protein
2516939910	DeinoDRAFT_3670				hypothetical protein
2516939916	DeinoDRAFT_3676				hypothetical protein
2516939917	DeinoDRAFT_3677				hypothetical protein
2516939922	DeinoDRAFT_3682				hypothetical protein
2516939925	DeinoDRAFT_3685				hypothetical protein
2516939926	DeinoDRAFT_3686				hypothetical protein
2516939928	DeinoDRAFT_3688				hypothetical protein
2516939929	DeinoDRAFT_3689				hypothetical protein
2516939931	DeinoDRAFT_3691				hypothetical protein
2516939934	DeinoDRAFT_3694				hypothetical protein
2516939937	DeinoDRAFT_3697				hypothetical protein
2516939943	DeinoDRAFT_3703				hypothetical protein
2516939945	DeinoDRAFT_3705				hypothetical protein
2516939946	DeinoDRAFT_3706				hypothetical protein
2516939948	DeinoDRAFT_3708				hypothetical protein
2516939949	DeinoDRAFT_3709				hypothetical protein
2516939951	DeinoDRAFT_3711				hypothetical protein
2516939952	DeinoDRAFT_3712				hypothetical protein
2516939953	DeinoDRAFT_3713				hypothetical protein
2516939954	DeinoDRAFT_3714				hypothetical protein
2516939955	DeinoDRAFT_3715				hypothetical protein
2516939956	DeinoDRAFT_3716				hypothetical protein
2516939958	DeinoDRAFT_3718				hypothetical protein
2516939959	DeinoDRAFT_3719				hypothetical protein
2516939960	DeinoDRAFT_3720				hypothetical protein
2516939961	DeinoDRAFT_3721				hypothetical protein
2516939967	DeinoDRAFT_3727				hypothetical protein
2516939968	DeinoDRAFT_3728				hypothetical protein
2516939969	DeinoDRAFT_3729				hypothetical protein
2516939970	DeinoDRAFT_3730				hypothetical protein
2516939972	DeinoDRAFT_3732				hypothetical protein
2516939974	DeinoDRAFT_3734				hypothetical protein
2516939977	DeinoDRAFT_3737				hypothetical protein
2516939978	DeinoDRAFT_3738				hypothetical protein
2516939980	DeinoDRAFT_3740				hypothetical protein
2516939981	DeinoDRAFT_3741				hypothetical protein
2516939986	DeinoDRAFT_3746				hypothetical protein
2516939992	DeinoDRAFT_3752				hypothetical protein
2516939995	DeinoDRAFT_3755				hypothetical protein
2516940002	DeinoDRAFT_3762				hypothetical protein
2516940003	DeinoDRAFT_3763				hypothetical protein
2516940004	DeinoDRAFT_3764				hypothetical protein
2516940007	DeinoDRAFT_3767				hypothetical protein
2516940009	DeinoDRAFT_3769				hypothetical protein
2516940010	DeinoDRAFT_3770				hypothetical protein
2516940011	DeinoDRAFT_3771				hypothetical protein
2516940013	DeinoDRAFT_3773				hypothetical protein
2516940014	DeinoDRAFT_3774				hypothetical protein
2516940015	DeinoDRAFT_3775				hypothetical protein
2516940016	DeinoDRAFT_3776				hypothetical protein
2516940017	DeinoDRAFT_3777				hypothetical protein
2516940018	DeinoDRAFT_3778				hypothetical protein
2516940019	DeinoDRAFT_3779				hypothetical protein
2516940020	DeinoDRAFT_3780				hypothetical protein
2516940022	DeinoDRAFT_3782				hypothetical protein
2516940023	DeinoDRAFT_3783				hypothetical protein
2516940030	DeinoDRAFT_3791				hypothetical protein
2516940031	DeinoDRAFT_3792				hypothetical protein
2516940032	DeinoDRAFT_3793				hypothetical protein
2516940041	DeinoDRAFT_3802				hypothetical protein
2516940043	DeinoDRAFT_3804				hypothetical protein
2516940050	DeinoDRAFT_3811				hypothetical protein
2516940053	DeinoDRAFT_3814				hypothetical protein
2516940057	DeinoDRAFT_3818				hypothetical protein
2516940058	DeinoDRAFT_3819				hypothetical protein
2516940060	DeinoDRAFT_3821				hypothetical protein
2516940061	DeinoDRAFT_3822				hypothetical protein
2516940062	DeinoDRAFT_3823				hypothetical protein
2516940063	DeinoDRAFT_3824				hypothetical protein
2516940065	DeinoDRAFT_3826				hypothetical protein
2516940066	DeinoDRAFT_3827				hypothetical protein
2516940067	DeinoDRAFT_3828				hypothetical protein
2516940068	DeinoDRAFT_3829				hypothetical protein
2516940070	DeinoDRAFT_3831				hypothetical protein
2516940071	DeinoDRAFT_3832				hypothetical protein
2516940072	DeinoDRAFT_3833				hypothetical protein
2516940076	DeinoDRAFT_3837				hypothetical protein
2516940079	DeinoDRAFT_3840				hypothetical protein
2516940081	DeinoDRAFT_3842				hypothetical protein
2516940082	DeinoDRAFT_3843				hypothetical protein
2516940083	DeinoDRAFT_3844				hypothetical protein
2516940084	DeinoDRAFT_3845				hypothetical protein
2516940086	DeinoDRAFT_3847				hypothetical protein
2516940087	DeinoDRAFT_3848				hypothetical protein
2516940088	DeinoDRAFT_3849				hypothetical protein
2516940089	DeinoDRAFT_3850				hypothetical protein
2516940095	DeinoDRAFT_3856				hypothetical protein
2516940096	DeinoDRAFT_3857				hypothetical protein
2516940099	DeinoDRAFT_3860				hypothetical protein
2516940105	DeinoDRAFT_3866				hypothetical protein
2516940106	DeinoDRAFT_3867				hypothetical protein
2516940107	DeinoDRAFT_3868				hypothetical protein
2516940121	DeinoDRAFT_3882				hypothetical protein
2516940122	DeinoDRAFT_3883				hypothetical protein
2516940127	DeinoDRAFT_3888				hypothetical protein
2516940129	DeinoDRAFT_3891				hypothetical protein
2516940130	DeinoDRAFT_3892				hypothetical protein
2516940131	DeinoDRAFT_3893				hypothetical protein
2516940132	DeinoDRAFT_3894				hypothetical protein
2516940133	DeinoDRAFT_3895				hypothetical protein
2516940135	DeinoDRAFT_3897				hypothetical protein
2516940136	DeinoDRAFT_3898				hypothetical protein
2516937579	DeinoDRAFT_1336				Ketosteroid isomerase homolog
2516937528	DeinoDRAFT_1285				Lipid A core - O-antigen ligase and related enzymes
2516936413	DeinoDRAFT_0170				NAD/NADP transhydrogenase alpha subunit( EC:1.6.1.2 )
2516937868	DeinoDRAFT_1625				Nicotinamide mononucleotide transporter
2516937709	DeinoDRAFT_1466				Nitrate reductase gamma subunit
2516937182	DeinoDRAFT_0939				Phage portal protein, SPP1 Gp6-like
2516937172	DeinoDRAFT_0929				Phage tail protein
2516937183	DeinoDRAFT_0940				Phage-related terminase
2516939274	DeinoDRAFT_3032				Phosphotransferase enzyme family
2516939885	DeinoDRAFT_3645				Predicted integral membrane protein (DUF2269)
2516936691	DeinoDRAFT_0448				Predicted nucleotidyltransferases
2516939957	DeinoDRAFT_3717				Predicted phosphatase homologous to the C-terminal domain of histone macroH2A1
2516936766	DeinoDRAFT_0523				Prokaryotic phospholipase A2
2516937195	DeinoDRAFT_0952				Protein of unknown function (DUF1778)
2516939919	DeinoDRAFT_3679				Protein of unknown function (DUF2384)
2516939662	DeinoDRAFT_3421				Protein of unknown function (DUF2867)
2516939284	DeinoDRAFT_3042				Protein of unknown function (DUF2933)
2516939222	DeinoDRAFT_2980				Protein of unknown function (DUF3060)
2516937446	DeinoDRAFT_1203				Protein of unknown function (DUF3089)
2516938643	DeinoDRAFT_2400				Protein of unknown function (DUF3445)
2516936675	DeinoDRAFT_0432				Protein of unknown function (DUF541)
2516938117	DeinoDRAFT_1874				sodium pump decarboxylases, gamma subunit
2516936712	DeinoDRAFT_0469				Sulfocyanin (SoxE)
2516938111	DeinoDRAFT_1868				SWIM zinc finger
2516939342	DeinoDRAFT_3100				Telomeric repeat-binding factor 2
2516936258	DeinoDRAFT_0015				Transposase DDE domain
2516936965	DeinoDRAFT_0722				Transposase DDE domain
2516936975	DeinoDRAFT_0732				Transposase DDE domain
2516937220	DeinoDRAFT_0977				Transposase DDE domain
2516937512	DeinoDRAFT_1269				Transposase DDE domain
2516937996	DeinoDRAFT_1753				Transposase DDE domain
2516938288	DeinoDRAFT_2045				Transposase DDE domain
2516938407	DeinoDRAFT_2164				Transposase DDE domain
2516938605	DeinoDRAFT_2362				Transposase DDE domain
2516938974	DeinoDRAFT_2731				Transposase DDE domain
2516938976	DeinoDRAFT_2733				Transposase DDE domain
2516938994	DeinoDRAFT_2751				Transposase DDE domain
2516939105	DeinoDRAFT_2863				Transposase DDE domain
2516939117	DeinoDRAFT_2875				Transposase DDE domain
2516939131	DeinoDRAFT_2889				Transposase DDE domain
2516939770	DeinoDRAFT_3529				Transposase DDE domain
2516939793	DeinoDRAFT_3552				Transposase DDE domain
2516939866	DeinoDRAFT_3626				Transposase DDE domain
2516939869	DeinoDRAFT_3629				Transposase DDE domain
2516939907	DeinoDRAFT_3667				Transposase DDE domain
2516939927	DeinoDRAFT_3687				Transposase DDE domain
2516939932	DeinoDRAFT_3692				Transposase DDE domain
2516940090	DeinoDRAFT_3851				Transposase DDE domain
2516938927	DeinoDRAFT_2684				Transposase
2516938969	DeinoDRAFT_2726				Transposase
2516939071	DeinoDRAFT_2829				Transposase
2516939804	DeinoDRAFT_3563				Transposase
2516939985	DeinoDRAFT_3745				Transposase
2516939999	DeinoDRAFT_3759				Transposase
2516939867	DeinoDRAFT_3627				Uncharacterized conserved protein
2516939780	DeinoDRAFT_3539				WxcM-like, C-terminal
